# Supplementary material for: Genome-Wide Association Study-Based Identification of SNPs and Haplotypes Associated With Goose Reproductive Performance and Egg Quality
Source: Front Genet. 2021 Mar 12;12:602583. doi: 10.3389/fgene.2021.602583 (PMC7994508; doi:10.3389/fgene.2021.602583)
Supplement: Supplementary file 1 [file Table_1.xlsx]

## Sheet: Sheet1
Table S1 The sequence of primes for the MALDI-TOF MS
SNP ID	2nd-PCRP	1st-PCRP	UEP_SEQ
SNP183	CATGATCCTAAGTACAATG	TCCCTTAGCAGCAGTAGCAG	TGATCCTAAGTACAATGGAGTTA
SNP184	TCCCTTAGCAGCAGTAGCAG	TGATCCTAAGTACAATGGAG	CTTATAAATGACATTAAAAGTCTACC
SNP185	TAGCTGCTAAACTCTGAGCC	TCCACACAGTCTCTAGTACC	tACCCAGTCCACAAAGTC
SNP187	AACGCAAGACCAGGTGAATG	AAATGCCATTCCCACCTCTG	ACAGCGATGGCCTAGAG
SNP197	CCAGCTCTTTTTGACCTACC	GCTTTAACTCGTGAATCCCC	CAGCACCACGGGTTTTCCAG
SNP16	CCATCTGCGAGGAAACGTC	GCCACCAAATTTTCGGTGTC	cccccGGAAACGTCCCCCCAGG
SNP17	ACAGAGGCTGCTGAACCCCA	AAATTTTCGGTGTCCCCAGC	CCAGCCCCATCTGCGAG
SNP18	ATTCAGGAGTTCGCTCCAAC	CAAACAAACACGTGCTGCTG	AGCACCGAGTCCCCTCT
SNP281	CCCTTGGTTGTCTATCCCAC	CTGGAGAAGGGATTTTTGGG	gggTCCCACCCCCAGCACCC
SNP282	GGAAGGTCCTGGGATTAAAC	GCGTGGATTTCCAAGATGAG	GGGTTAGACCAGGGTGTGG
