# Supplementary material for: Genome-Wide Association Study-Based Identification of SNPs and Haplotypes Associated With Goose Reproductive Performance and Egg Quality
Source: Front Genet. 2021 Mar 12;12:602583. doi: 10.3389/fgene.2021.602583 (PMC7994508; doi:10.3389/fgene.2021.602583)
Supplement: Supplementary file 2 [file Table_2.xlsx]

## Sheet: Sheet1
Table S2 Summary of whole genome re-sequencing data in goose for GWAS
Individual number	Raw Base(bp)	Clean Base(bp)	Effective Rate(%)	Error Rate(%)	Q20(%)	Q30(%)	GC Content(%)	map rate(%)	Depth
A10	15395255700	15365646600	99.81	0.03	96.89	92.13	42.22	98.42	13.8209
A12	15046413000	15015599700	99.8	0.03	96.96	92.31	42.43	98.15	13.5077
A13	13260306900	13216230300	99.67	0.03	96.1	90.44	43	98.12	11.9042
A14	14084631600	14061169200	99.83	0.03	96.32	90.87	42.85	98.19	12.6443
A18	13496193600	13473038400	99.83	0.03	96.38	91	42.18	98.23	12.116
A19	14785124400	14753252400	99.78	0.03	96.97	92.35	42.41	98.37	13.2731
A21	13270768500	13239718800	99.77	0.03	96.46	91.19	42.59	98.33	11.9136
A22	13875597900	13842471300	99.76	0.03	97	92.52	42.84	98.2	12.4566
A24	13446631500	13414611900	99.76	0.03	96.42	91.25	42.88	98.12	12.0715
A25	15391600800	15354522300	99.76	0.03	96.59	91.64	42.58	98.27	13.8176
A26	15463740600	15421707900	99.73	0.03	96.67	91.8	42.42	98.17	13.8823
A27	11013744300	10989516600	99.78	0.03	95.82	89.83	42.75	98.36	9.88742
A28	12132903600	12112402200	99.83	0.03	96.62	91.66	42.64	98.17	10.8921
A30	16245363300	16220607900	99.85	0.03	96.38	90.9	42.8	98.19	14.584
A31	14837551200	14814666300	99.85	0.03	96.15	90.51	42.53	98.18	13.3202
A32	12863973000	12839789700	99.81	0.03	95.98	90.24	42.7	98.31	11.5484
A35	14070670800	14045802000	99.82	0.03	96.23	90.63	43.07	98.15	12.6317
A38	14928188400	14902896900	99.83	0.03	95.64	89.47	42.86	98.21	13.4016
A40	10263174000	10244284800	99.82	0.03	95.88	90.03	43.14	98.38	9.21361
A41	12651379800	12627835200	99.81	0.03	95.88	90.03	43.02	98.39	11.3576
A43	12562035600	12534525900	99.78	0.03	95.7	89.74	43.04	98.2	11.2774
A44	13361115600	13331325000	99.78	0.03	96.56	91.5	43.28	97.96	11.9947
A45	15716649600	15682889100	99.79	0.03	96.74	91.82	43.16	98.18	14.1094
A46	14784853500	14758014000	99.82	0.03	95.94	90.12	42.95	98.29	13.2729
A49	13429068600	13406069100	99.83	0.03	96.06	90.36	43.1	98.19	12.0557
A50	12529048800	12501835800	99.78	0.03	96.5	91.26	43.12	98.41	11.2478
A52	10906194900	10886266200	99.82	0.03	96.53	91.3	43.12	98.15	9.79087
A53	18405413400	18372092400	99.82	0.03	96.7	91.6	42.96	98.3	16.5232
A55	13779695400	13755153600	99.82	0.03	96.41	91.09	43.26	98.02	12.3705
A56	15089693100	15067996200	99.86	0.03	95.59	89.34	43.16	98.07	13.5465
A59	11924520000	11905199400	99.84	0.03	96.22	90.64	43.12	98.15	10.7051
A6	13277373900	13258264800	99.86	0.03	96.44	91.05	43.13	98.27	11.9196
A63	13731470700	13708332300	99.83	0.03	96.58	91.41	43.14	98.12	12.3272
A64	12679901100	12659347200	99.84	0.03	96	90.22	43.38	98.18	11.3832
A67	14364752700	14338936500	99.82	0.03	96.31	90.97	43.49	98.23	12.8957
A68	10589555700	10565775900	99.78	0.03	96.08	90.41	43.44	98.02	9.50662
A69	15219251400	15189729000	99.81	0.03	96.39	90.94	43.27	98.04	13.6629
A7	13744868400	13726283700	99.86	0.03	96.11	90.4	42.5	98.28	12.3393
A71	12623361000	12582544200	99.68	0.03	95.83	89.98	43.08	98.05	11.3324
A72	14406501600	14388246600	99.87	0.03	95.8	89.62	42.7	98.08	12.9332
A8	14697909600	14679640200	99.88	0.03	96.41	90.95	42.89	98.33	13.1948
A9	12436299300	12419036400	99.86	0.03	96.33	90.84	42.94	98.31	11.1645
B10	17491226700	17462582700	99.84	0.03	96.17	90.52	43.1	98.08	15.7025
B11	11582483100	11554228500	99.76	0.03	96.5	91.45	43.26	98.22	10.398
B12	12633770400	12612533100	99.83	0.04	95.47	89.18	42.85	98.22	11.3418
B13	12506038200	12482682600	99.81	0.03	96.75	91.88	43.15	98.26	11.2271
B16	15919376700	15890257200	99.82	0.03	96.53	91.32	42.95	98.29	14.2914
B18	14831546400	14808504600	99.84	0.03	95.75	89.71	42.64	98.25	13.3148
B19	13739074800	13723638600	99.89	0.03	96.74	91.71	42.81	98.35	12.334
B20	13649996100	13629397800	99.85	0.03	96.98	92.17	42.76	98.31	12.2541
B21	13387941900	13367782800	99.85	0.03	95.84	89.9	42.73	98.26	12.0188
B22	10689273900	10677917100	99.89	0.03	96.11	90.28	42.46	98.31	9.59614
B25	14554038000	14536155900	99.88	0.03	96.9	92.01	42.48	98.35	13.0657
B26	12540708600	12522968400	99.86	0.03	96.11	90.41	42.66	98.26	11.2582
B27	17899255500	17869914900	99.84	0.03	96.75	91.67	42.63	98.4	16.0688
B28	14810389800	14791590300	99.87	0.03	96.09	90.37	42.76	97.99	13.2958
B30	11683872600	11669490000	99.88	0.03	96.19	90.56	42.65	98.33	10.489
B31	14526489300	14504084100	99.85	0.03	95.89	90.06	43.05	98.05	13.0409
B32	13304222700	13284443100	99.85	0.03	95.72	89.59	42.61	98.44	11.9437
B34	15984096300	15962354400	99.86	0.03	95.67	89.53	42.66	98.22	14.3495
B36	18337482300	18312443700	99.86	0.03	96.25	90.62	42.65	98.21	16.4622
B37	15027804300	15004917000	99.85	0.03	96.67	91.56	42.73	98.04	13.491
B39	15203943900	15182080500	99.86	0.03	95.94	90.04	42.5	98.19	13.6491
B4	13109094900	13095894900	99.9	0.03	96.29	90.69	42.84	98.22	11.7685
B41	10609235700	10595172300	99.87	0.03	96.42	91.04	42.62	98.42	9.52428
B42	14600385900	14566710000	99.77	0.03	96.78	91.97	42.56	98.31	13.1073
B43	16135428000	16099644300	99.78	0.03	96.57	91.59	42.78	98.36	14.4853
B44	15580081500	15547197300	99.79	0.03	96.41	91.25	42.88	98.29	13.9868
B46	11603379900	11576889000	99.77	0.03	96.19	90.8	42.58	98.34	10.4168
B47	15382201500	15345304500	99.76	0.03	96.12	90.48	42.4	98.26	13.8091
B49	17448209100	17400160200	99.72	0.03	96.82	92.12	42.62	98.4	15.6639
B5	12691977900	12663890700	99.78	0.03	96.85	92.15	42.65	98.18	11.394
B51	14128572000	14087865000	99.71	0.03	96.82	92.16	42.68	98.38	12.6837
B52	14638073700	14598201000	99.73	0.03	96.79	92.05	42.52	98.33	13.1411
B53	12564312600	12543972600	99.84	0.03	95.92	90.12	43.08	98.19	11.2794
B54	12444430800	12427757100	99.87	0.03	95.85	89.92	42.61	98.16	11.1718
B55	13605554100	13580037300	99.81	0.03	96.21	90.67	42.7	98.45	12.2142
B56	14574649800	14541830400	99.77	0.03	96.31	90.92	43.25	98.26	13.0842
B58	11072896200	11053462500	99.82	0.03	96.29	90.87	43.09	98.37	9.94053
B59	16326709200	16296351000	99.81	0.03	96.66	91.59	42.91	98.28	14.6571
B6	16409759700	16371775800	99.77	0.03	96.88	92.15	42.61	98.46	14.7316
B60	18989949300	18948579300	99.78	0.03	96.49	91.31	42.63	98.2	17.0479
B61	12889384200	12853341900	99.72	0.04	95.23	88.75	42.59	98.21	11.5713
B62	13570836000	13537962300	99.76	0.03	96.88	92.17	42.41	98.38	12.183
B63	12034546500	12011474400	99.81	0.03	95.92	90.16	43.08	98.15	10.8038
B64	13899917700	13879613100	99.85	0.03	96.26	90.72	42.87	98.23	12.4784
B65	14435131500	14405383200	99.79	0.03	96.91	92.12	42.98	98.28	12.9589
B67	10504223400	10485856800	99.83	0.03	95.76	89.81	43.31	98.17	9.43001
B69	13607160600	13586064900	99.84	0.03	95.82	89.92	43.03	98.21	12.2156
B7	13716644400	13697938500	99.86	0.03	95.78	89.81	42.63	98.28	12.3139
B70	13463855700	13435832700	99.79	0.03	96.7	91.72	43.31	98.2	12.087
B71	15374944800	15324988500	99.68	0.03	96.03	90.56	42.62	98.31	13.8026
B72	12522723600	12496586400	99.79	0.03	96.61	91.61	42.51	98.29	11.2421
B8	13477534800	13450579200	99.8	0.03	96.88	92.16	42.48	98.29	12.0993
B9	13978265400	13945496400	99.77	0.03	96.97	92.38	42.5	98.11	12.5488
C11	15287759400	15236711100	99.67	0.03	96.6	91.69	42.66	98.19	13.7244
C12	16459930200	16420681200	99.76	0.03	96.76	91.94	42.52	98.39	14.7767
C13	15200331000	15167630100	99.78	0.03	97.02	92.47	42.23	98.2	13.6459
C16	13036974000	13016838000	99.85	0.03	95.66	89.56	42.5	98.25	11.7037
C17	12163662300	12141482400	99.82	0.03	95.95	90.06	42.27	98.35	10.9197
C18	13573599900	13556927100	99.88	0.03	95.8	89.82	42.77	98.26	12.1855
C21	14211185100	14184783900	99.81	0.03	95.7	89.72	43.09	98.21	12.7579
C26	11050728000	11027131200	99.79	0.03	95.78	89.84	42.79	98	9.92063
C27	13137512100	13102953300	99.74	0.03	95.64	89.63	42.88	97.84	11.794
C28	15473289600	15433400100	99.74	0.03	95.92	90.18	43.25	97.89	13.8909
C29	13784534100	13744396200	99.71	0.03	96.08	90.42	43.33	97.79	12.3749
C31	12929582100	12899696100	99.77	0.03	95.95	90.18	42.83	98.16	11.6073
C33	13676369100	13643752800	99.76	0.03	96.64	91.62	43.28	97.48	12.2778
C34	13154530200	13122834300	99.76	0.03	95.97	90.47	42.86	98.12	11.8093
C35	12901235100	12860577600	99.68	0.03	96.38	91.18	42.75	98.11	11.5819
C36	12281699100	12254286300	99.78	0.04	94.89	88.34	43.03	98.1	11.0257
C4	16097057700	16052119500	99.72	0.03	96.64	91.73	42.59	98.43	14.4509
C40	13218715500	13180573800	99.71	0.03	96.62	91.73	42.78	98.3	11.8669
C41	11586360300	11568465000	99.85	0.03	95.21	88.66	42.83	98.48	10.4015
C42	14800975800	14759457600	99.72	0.03	96.14	90.73	42.84	98.25	13.2874
C45	20247215100	20202981600	99.78	0.03	96.77	91.78	42.97	98.37	18.1766
C46	13179297300	13152038700	99.79	0.03	96.17	90.61	43.1	98.38	11.8315
C47	11345609400	11318056500	99.76	0.03	96.2	90.75	43.41	98.38	10.1854
C48	12890324100	12849079500	99.68	0.03	96.02	90.32	43.45	98.15	11.5721
C49	15023586000	14984430600	99.74	0.03	96.73	91.86	43.26	98.38	13.4872
C50	15553820400	15527124900	99.83	0.03	96	90.27	42.99	98.18	13.9632
C51	16455032400	16422486900	99.8	0.03	96.14	90.52	43.09	98.16	14.7723
C52	14284773300	14246391600	99.73	0.03	95.88	90.07	43.24	98.07	12.8239
C57	14251119900	14214753300	99.74	0.03	96.14	90.59	43.03	97.9	12.7937
C6	12426621000	12387660600	99.69	0.03	95.9	90.21	42.92	98.39	11.1558
C62	13341722400	13310738700	99.77	0.04	94.6	87.81	43.35	97.63	11.9773
C63	15065154300	15023897400	99.73	0.03	95.21	88.88	43.01	98.07	13.5245
C64	14039147400	13993260900	99.67	0.03	95.98	90.34	42.73	98.09	12.6034
C69	10396987500	10377799800	99.82	0.03	95.5	89.19	42.91	98.06	9.33374
C8	16511720400	16457582400	99.67	0.03	96.11	90.51	42.76	98.31	14.8232
C9	15598286700	15554653500	99.72	0.03	96.26	90.78	42.8	97.86	14.0031
D10	19766552100	19724522100	99.79	0.03	95.84	89.88	42.94	98.07	17.7451
D11	16874909400	16835995200	99.77	0.03	96.22	90.67	43.02	98.1	15.1492
D13	13919150400	13886889300	99.77	0.03	96.05	90.37	42.87	98.11	12.4957
D15	16576627500	16536881400	99.76	0.03	95.89	89.94	43.25	98.14	14.8814
D16	13474647300	13444789200	99.78	0.03	96.16	90.56	43.28	98.16	12.0967
D17	16689798600	16643881200	99.72	0.03	96.11	90.44	43.14	98.14	14.983
D18	16990033500	16945552200	99.74	0.03	95.75	89.82	42.95	98.05	15.2525
D19	17112166800	17075580600	99.79	0.03	96.42	91	43	98.07	15.3622
D20	16471223400	16430795700	99.75	0.03	96.07	90.28	42.92	98.12	14.7868
D21	16069876200	16021825500	99.7	0.03	96.36	91.12	43.25	97.86	14.4265
D22	14450601300	14412880200	99.74	0.03	96.71	91.92	42.91	98.13	12.9728
D23	11317635300	11289828600	99.75	0.03	95.56	89.4	42.7	98.04	10.1602
D24	14506087500	14472261300	99.77	0.03	96.22	90.88	42.65	98.05	13.0226
D26	14127057000	14106215100	99.85	0.03	96.64	91.71	42.64	98.31	12.6824
D28	14501095500	14465484000	99.75	0.03	96.24	90.81	42.61	98.14	13.0181
D29	13382352600	13347423000	99.74	0.03	96.72	91.93	42.61	98.08	12.0138
D31	17887257600	17851492200	99.8	0.04	95.39	88.96	42.53	98.1	16.058
D32	12423743100	12396538200	99.78	0.03	96.62	91.67	42.48	98.05	11.1532
D33	13350206100	13310627700	99.7	0.04	95.32	88.91	42.51	98.04	11.9849
D35	10780285800	10753610700	99.75	0.04	95.5	89.21	42.29	98.18	9.67784
D36	11567261400	11538804900	99.75	0.03	96.19	90.56	42.39	98.12	10.3843
D37	14312094600	14273501400	99.73	0.03	96.76	91.99	42.7	98.2	12.8485
D47	14125317000	14107390800	99.87	0.03	96.71	91.65	42.98	97.95	12.6808
D52	13008152400	12992003400	99.88	0.03	96.37	91.02	43	98.2	11.6779
D53	11096973600	11082810000	99.87	0.03	95.83	90	42.85	98.07	9.96214
D54	11651663400	11639591700	99.9	0.03	96.69	91.66	42.91	98.01	10.4601
D55	14466007800	14432184900	99.77	0.03	96.44	91.16	42.36	98.05	12.9866
D56	11235441000	11214117300	99.81	0.03	96.94	92.28	42.69	98.32	10.0864
D60	14160931500	14134665000	99.81	0.03	95.79	90.07	43	97.83	12.7128
D61	10128938400	10109607600	99.81	0.03	96.79	91.97	42.72	98.05	9.0931
D62	13194628800	13166005800	99.78	0.03	96.1	90.72	43.02	97.9	11.8453
D67	13208060100	13178791200	99.78	0.03	97	92.37	43.34	96.58	11.8573
D68	13498104900	13471261500	99.8	0.03	96.42	91.29	43.06	97.85	12.1177
D70	10861214100	10840868100	99.81	0.03	95.19	88.8	42.43	97.89	9.75049
D71	12176946300	12163807800	99.89	0.03	96.47	91.24	43.45	97.76	10.9317
D72	12570843600	12549812400	99.83	0.03	96.02	90.44	43.42	97.92	11.2853
D9	16345953000	16326979800	99.88	0.03	96.62	91.57	42.55	98.15	14.6743
E11	12568053000	12553499400	99.88	0.03	96.68	91.72	43.01	97.94	11.2828
E12	15077184300	15057040200	99.87	0.03	96.52	91.39	42.84	98.03	13.5353
E13	13933966800	13919785200	99.9	0.03	96.64	91.51	42.92	98.01	12.509
E14	12660010200	12641041500	99.85	0.03	96.72	91.81	43.37	97.93	11.3653
E15	14118009000	14094374100	99.83	0.03	96.53	91.36	43.29	98.18	12.6742
E16	13682202000	13665612900	99.88	0.03	96.22	90.59	43.01	98.19	12.283
E17	13559433900	13544038500	99.89	0.03	96.91	91.99	42.86	98.28	12.1728
E18	12962623200	12940655400	99.83	0.04	95	88.44	42.52	98.05	11.637
E19	12580509600	12557691300	99.82	0.03	95.28	88.95	42.78	98.08	11.294
E20	10396461300	10376671500	99.81	0.03	96.97	92.27	42.8	97.91	9.33327
E23	14042405700	14018361900	99.83	0.03	96.03	90.44	42.92	98.09	12.6064
E24	11253036600	11231958000	99.81	0.03	96.58	91.53	42.66	98.34	10.1022
E25	13089511800	13071010200	99.86	0.03	95.69	89.57	42.34	98.2	11.7509
E26	12967960500	12941530800	99.8	0.03	96.71	91.76	42.58	98.27	11.6418
E27	13546364100	13517404800	99.79	0.03	96.56	91.38	42.36	97.96	12.161
E29	12679145700	12662883900	99.87	0.04	95.97	90.28	42.36	98.36	11.3825
E30	13162891200	13145304600	99.87	0.03	96.67	91.48	42.63	98.23	11.8168
E31	13462622100	13443981600	99.86	0.03	96.56	91.31	42.7	98.23	12.0859
E33	14089674000	14073015900	99.88	0.03	96.68	91.55	42.89	98.23	12.6488
E34	14203291800	14182706100	99.86	0.03	95.97	90.16	43.23	98.34	12.7508
E35	17994145800	17974035600	99.89	0.03	96.91	92.12	42.7	98.2	16.154
E36	11520235200	11506507500	99.88	0.03	96.52	91.29	43.41	98.18	10.3421
E37	12802213500	12787777800	99.89	0.03	96.44	91.03	42.89	97.91	11.493
E39	12640195500	12619821900	99.84	0.03	96.79	91.81	42.92	98.12	11.3475
E4	13112986500	13080772500	99.75	0.03	96.53	91.35	42.34	98.16	11.772
E43	13984347900	13954167300	99.78	0.03	95.81	89.95	42.66	97.93	12.5542
E45	11897888400	11876261700	99.82	0.03	96.03	90.44	42.75	98.01	10.6812
E46	13002480600	12970286700	99.75	0.03	95.88	90.23	43.09	97.89	11.6728
E5	13870851300	13848633600	99.84	0.03	96.81	92.03	42.38	97.97	12.4523
E54	13875566700	13854227400	99.85	0.03	96.59	91.41	43.09	98.16	12.4566
E56	14654615400	14628490500	99.82	0.03	96.23	90.74	43.58	98.14	13.156
E57	14021216400	14007486000	99.9	0.03	96.28	90.84	42.69	97.85	12.5873
E58	12239342700	12216294000	99.81	0.03	96.87	92.04	43	98.14	10.9877
E59	14260637400	14250529500	99.93	0.03	96.51	91.34	42.69	98	12.8023
E6	15181205700	15160805100	99.87	0.03	96.66	91.5	42.92	98.17	13.6287
E61	12154025700	12138485100	99.87	0.03	96.24	90.65	43.05	98.04	10.9111
E63	14865743700	14853963300	99.92	0.03	96.62	91.48	42.62	98.08	13.3455
E64	17179971300	17159910600	99.88	0.03	96.95	92.06	42.7	98.13	15.4231
E65	10290443700	10268141400	99.78	0.03	96.41	91.22	42.87	97.97	9.23809
E68	11805133500	11777458500	99.77	0.03	96.57	91.61	42.56	98.14	10.5979
E7	15519384600	15489843600	99.81	0.04	94.69	87.9	42.69	98	13.9323
