# Supplementary material for: Genome-Wide Association Study-Based Identification of SNPs and Haplotypes Associated With Goose Reproductive Performance and Egg Quality
Source: Front Genet. 2021 Mar 12;12:602583. doi: 10.3389/fgene.2021.602583 (PMC7994508; doi:10.3389/fgene.2021.602583)
Supplement: Supplementary file 3 [file Table_3.xlsx]

## Sheet: Sheet1
Table S3 Gene ontology (GO) Biological Processes analysis for the regional candidate genes of EN48 and EN60 traits.
Category	Term	Description	P value	Symbols
GO Biological Processes	GO:0009314	response to radiation	2.05×10-5	NR2F6,JUND,RRM1,CERS1,CRTC1,REEP6,IKBIP,XRRA1
GO Biological Processes	GO:0009416	response to light stimulus	7.87×10-3	NR2F6,JUND,CERS1,CRTC1,REEP6
GO Biological Processes	GO:0032870	cellular response to hormone stimulus	2.16×10-2	NR2F6,ESRRG,INSR,JAK3,JUND,PIK3R2,UCP3
GO Biological Processes	GO:0043434	response to peptide hormone	3.50×10-2	INSR,JAK3,JUND,PIK3R2,UCP3
GO Biological Processes	GO:0061337	cardiac conduction	2.81×10-3	KCNN2,PDE4D,STIM1,KCNE3
GO Biological Processes	GO:0086003	cardiac muscle cell contraction	2.63×10-3	KCNN2,PDE4D,KCNE3
GO Biological Processes	GO:1901019	regulation of calcium ion transmembrane transporter activity	6.80×10-3	PDE4D,STIM1,KCNE3
GO Biological Processes	GO:0034764	positive regulation of transmembrane transport	9.33×10-3	INSR,STIM1,KCNE3,OCLN
GO Biological Processes	GO:0035637	multicellular organismal signaling	9.50×10-3	KCNN2,PDE4D,STIM1,KCNE3
GO Biological Processes	GO:0008015	blood circulation	2.12×10-2	COMP,HBB,KCNN2,PDE4D,STIM1,KCNE3
GO Biological Processes	GO:0003013	circulatory system process	2.31×10-2	COMP,HBB,KCNN2,PDE4D,STIM1,KCNE3
GO Biological Processes	GO:0070252	actin-mediated cell contraction	1.22×10-2	KCNN2,PDE4D,KCNE3
GO Biological Processes	GO:0034762	regulation of transmembrane transport	2.70×10-2	INSR,KCNN2,PDE4D,STIM1,KCNE3,OCLN
GO Biological Processes	GO:0008016	regulation of heart contraction	2.00×10-2	KCNN2,PDE4D,STIM1,KCNE3
GO Biological Processes	GO:0060048	cardiac muscle contraction	1.88×10-2	KCNN2,PDE4D,KCNE3
GO Biological Processes	GO:0060047	heart contraction	2.96×10-2	KCNN2,PDE4D,STIM1,KCNE3
GO Biological Processes	GO:0030048	actin filament-based movement	2.32×10-2	KCNN2,PDE4D,KCNE3
GO Biological Processes	GO:0003015	heart process	3.33×10-2	KCNN2,PDE4D,STIM1,KCNE3
GO Biological Processes	GO:1903169	regulation of calcium ion transmembrane transport	2.68×10-2	PDE4D,STIM1,KCNE3
GO Biological Processes	GO:1903522	regulation of blood circulation	3.61×10-2	KCNN2,PDE4D,STIM1,KCNE3
GO Biological Processes	GO:0051604	protein maturation	4.25×10-3	COMP,RFX4,SPCS2,C2CD3,PCSK4,LIPT2
GO Biological Processes	GO:0016485	protein processing	9.66×10-3	COMP,RFX4,SPCS2,C2CD3,PCSK4
GO Biological Processes	GO:0007568	aging	8.67×10-3	COMP,JUND,PDE4D,UCP3,NUAK1
GO Biological Processes	GO:0034655	nucleobase-containing compound catabolic process	1.46×10-2	INSR,NUP98,PDE4D,UPF1,RPL5,LSM4,DDX49
GO Biological Processes	GO:0046700	heterocycle catabolic process	2.25×10-2	INSR,NUP98,PDE4D,UPF1,RPL5,LSM4,DDX49
GO Biological Processes	GO:0044270	cellular nitrogen compound catabolic process	2.26×10-2	INSR,NUP98,PDE4D,UPF1,RPL5,LSM4,DDX49
GO Biological Processes	GO:0019439	aromatic compound catabolic process	2.47×10-2	INSR,NUP98,PDE4D,UPF1,RPL5,LSM4,DDX49
GO Biological Processes	GO:1901361	organic cyclic compound catabolic process	3.27×10-2	INSR,NUP98,PDE4D,UPF1,RPL5,LSM4,DDX49
GO Biological Processes	GO:0098869	cellular oxidant detoxification	8.30×10-3	HBB,HBE1,TXNRD1
GO Biological Processes	GO:1990748	cellular detoxification	1.11×10-2	HBB,HBE1,TXNRD1
GO Biological Processes	GO:0097237	cellular response to toxic substance	1.92×10-2	HBB,HBE1,TXNRD1,CERS1
GO Biological Processes	GO:0098754	detoxification	1.70×10-2	HBB,HBE1,TXNRD1
GO Biological Processes	GO:0045047	protein targeting to ER	9.74×10-3	RPL5,SGTA,SPCS2
GO Biological Processes	GO:0072599	establishment of protein localization to endoplasmic reticulum	1.08×10-2	RPL5,SGTA,SPCS2
GO Biological Processes	GO:0070972	protein localization to endoplasmic reticulum	1.92×10-2	RPL5,SGTA,SPCS2
GO Biological Processes	GO:2000058	regulation of ubiquitin-dependent protein catabolic process	2.59×10-2	RPL5,SGTA,DDA1
GO Biological Processes	GO:0010212	response to ionizing radiation	2.16×10-2	RRM1,IKBIP,XRRA1
