# Supplementary material for: Genome-Wide Association Study-Based Identification of SNPs and Haplotypes Associated With Goose Reproductive Performance and Egg Quality
Source: Front Genet. 2021 Mar 12;12:602583. doi: 10.3389/fgene.2021.602583 (PMC7994508; doi:10.3389/fgene.2021.602583)
Supplement: Supplementary file 4 [file Table_4.xlsx]

## Sheet: Sheet1
Table S4 Gene ontology (GO) Biological Processes analysis for the regional candidate genes of EYC traits.
Category	Term	Description	P value	Symbols
GO Biological Processes	GO:0007176	regulation of epidermal growth factor-activated receptor activity	2.00×10-5	TGFA,ZGPAT,NCF1
GO Biological Processes	GO:0010469	regulation of signaling receptor activity	3.20 ×10-4	CALCR,TGFA,ZGPAT,NCF1
GO Biological Processes	GO:0042058	regulation of epidermal growth factor receptor signaling pathway	6.20×10-4	TGFA,ZGPAT,NCF1
GO Biological Processes	GO:0061097	regulation of protein tyrosine kinase activity	6.40×10-4	TGFA,ZGPAT,NCF1
GO Biological Processes	GO:1901184	regulation of ERBB signaling pathway	7.70×10-4	TGFA,ZGPAT,NCF1
GO Biological Processes	GO:0007173	epidermal growth factor receptor signaling pathway	1.59×10-3	TGFA,ZGPAT,NCF1
GO Biological Processes	GO:0038127	ERBB signaling pathway	2.60×10-3	TGFA,ZGPAT,NCF1
GO Biological Processes	GO:0032201	telomere maintenance via semi-conservative replication	2.00×10-5	PCNA,RFC2,RTEL1
GO Biological Processes	GO:0033260	nuclear DNA replication	2.00×10-4	PCNA,RFC2,RTEL1
GO Biological Processes	GO:0044786	cell cycle DNA replication	2.50×10-4	PCNA,RFC2,RTEL1
GO Biological Processes	GO:0090305	nucleic acid phosphodiester bond hydrolysis	2.72×10-3	PCNA,RFC2,CPSF4,HELZ2
GO Biological Processes	GO:0006261	DNA-dependent DNA replication	2.80×10-3	PCNA,RFC2,RTEL1
GO Biological Processes	GO:0000723	telomere maintenance	3.55×10-3	PCNA,RFC2,RTEL1
GO Biological Processes	GO:0032200	telomere organization	4.41×10-3	PCNA,RFC2,RTEL1
GO Biological Processes	GO:1901991	negative regulation of mitotic cell cycle phase transition	1.26×10-3	CDK6,PCNA,MAD1L1,PSMF1
GO Biological Processes	GO:1901988	negative regulation of cell cycle phase transition	1.65×10-3	CDK6,PCNA,MAD1L1,PSMF1
GO Biological Processes	GO:0045930	negative regulation of mitotic cell cycle	3.83×10-3	CDK6,PCNA,MAD1L1,PSMF1
GO Biological Processes	GO:0010948	negative regulation of cell cycle process	4.55×10-3	CDK6,PCNA,MAD1L1,PSMF1
GO Biological Processes	GO:0045786	negative regulation of cell cycle	6.80.×10-3	CDK6,PCNA,MAD1L1,TBRG4,PSMF1
GO Biological Processes	GO:0034614	cellular response to reactive oxygen species	4.06×10-3	PCNA,SIRPA,NCF1
GO Biological Processes	GO:1903311	regulation of mRNA metabolic process	3.37×10-3	TIA1,TBRG4,PSMF1,CPSF4
