# Supplementary material for: Genome-Wide Association Study-Based Identification of SNPs and Haplotypes Associated With Goose Reproductive Performance and Egg Quality
Source: Front Genet. 2021 Mar 12;12:602583. doi: 10.3389/fgene.2021.602583 (PMC7994508; doi:10.3389/fgene.2021.602583)
Supplement: Supplementary file 5 [file Table_5.xlsx]

## Sheet: Sheet1
Table S5 Effects of different haplotypes on EN48, EN60 and EYC traits in goose (least-squares means)
Traits	Genotypes (least-squares means)	P value
EN48		0.0002**
LD1(CCGGGGTT)	52.00±7.03a
LD2(CCGAGGTT)	39.00±3.76abc
LD3(CTGAGGAT)	38.00±7.03abcde
LD4(CCAAGGTT)	37.84±0.85b
LD5(TTAAGGTT)	37.00±9.95abcde
LD6(TTGGAAAA)	36.00±9.95abcde
LD7(CTGAGGTT)	35.18±3.00bcd
LD8(CTGGAGAA)	31.00±7.03bcde
LD9(CTGAAGAT)	30.10±3.15cde
LD10(CTAAAGAT)	29.17±4.06cde
LD11(CCGAAGAT)	27.33±5.74bcde
LD12(CCAAAGAT)	26.29±3.76de
LD13(TTGGGGTT)	26.00±7.03bcde
LD14(CTGGAGAT)	25.86±3.76de
LD15(CCAAAGTT)	23.00±7.03de
LD16(CTGGGGTT)	22.00±9.95bcde
LD17(CCGGAGAT)	21.00±9.95bcde
LD18(TTGGAGAT)	20.67±5.74e
LD19(CCAAAGAA)	15.00±9.95de
EN60		<0.0001**
LD1(CCAAGGTT)	66.15±1.38a
LD2(CCGGGGTT)	66.00±11.39abc
LD3(TTGGAAAA)	66.00±16.11abcd
LD4(CTGAGGAT)	65.50±11.39abc
LD5(CCGAGGTT)	64.43±6.09ab
LD6(TTAAGGTT)	62.00±16.11abcd
LD7(CTGGAGAA)	59.50±11.39abcd
LD8(CTAAAGAT)	57.50±6.58abc
LD9(CCGAAGAT)	57.33±9.30abcd
LD10(CCAAAGTT)	56.00±11.39abcd
LD11(CTGAGGTT)	50.18±4.86bcd
LD12(CCGGAGAT)	49.00±16.11abcd
LD13(CTGAAGAT)	48.20±5.09cd
LD14(CTGGAGAT)	47.00±6.09cd
LD15(CCAAAGAT)	46.71±6.09cd
LD16(TTGGAGAT)	38.00±9.30cd
LD17(CTGGGGTT)	36.50±11.39cd
LD18(TTGGGGTT)	31.50±11.39d
LD19(CCAAAGAA)	30.00±16.11cd
EYC		<0.0001**
LD1(AGCTGAGAGT)	6.96±0.32a
LD2(GGTTGGAAGG)	5.42±0.11ab
LD3(GGTTGGAAGT)	5.85±0.52b
LD4(GGTTGGGAGG)	5.67±0.73ab
LD5(AGCTGAGAGG)	4.75±1.46c
Note: *significant association P<0.05; ** extremely significant association P<0.01; Different letters in the same row indicate a significant difference between the genotypes (P<0.05); the same letter indicates no significant difference between genotypes (P>0.05).
